# Supplementary material for: Probiotic Consumption Boosts Thymus in Obesity and Senescence Mouse Models
Source: Nutrients. 2022 Jan 30;14(3):616. doi: 10.3390/nu14030616 (PMC8838891; doi:10.3390/nu14030616)
Supplement: Supplementary file 1 [file nutrients-14-00616-s001.zip]

Archive with 1 entries (1 files):
- nutrients-1505508-supplementary.pdf
